# Supplementary material for: Reconceptualizing transcriptional slippage in plant RNA viruses
Source: mBio. 2024 Sep 17;15(10):e02120-24. doi: 10.1128/mbio.02120-24 (PMC11481541; doi:10.1128/mbio.02120-24)
Supplement: Table S1 — Viruses from the Potyviridae family with fully sequenced genomes. [file mbio.02120-24-s0009.xlsx]

## Sheet: Sheet1
Supplementary Table S1. Viruses from the Potyviridae family with fully sequenced genomes.
Genus	Reference	Abrev.	Species	Nº A6	Positions	Nº T6	Positions
Arepavirus	MH395371.1	ANRSV	Areca palm necrotic ringspot virus	4	446, 2622, 3058, 4725	2	2912, 7645
	MH330686.1	ANSSV	Areca palm necrotic spindle-spot virus	6	2622, 3058, 5434, 5665, 7404, 7786	1	5619
Bevemovirus	KY491536.1	BeVMV	Bellflower veinal mottle virus	1	1397	0
Brambiviruses	AY994084.1	BlVY	Blackberry virus Y	1	3828	0
Bymoviruses	RNA1: Y10973	BaMMV	Barley mild mosaic virus	1	559 (CA6)	0
	RNA2: X90904			0		0
	RNA1: AJ132268	BaYMV	Barley yellow mosaic virus	1	678	0
	RNA2: AJ132269			0		0
	RNA1: AJ306718	OMV	Oat mosaic virus	1	599	0
	RNA2: AJ306719			0		0
	RNA1: LC055681	RNMV	Rice necrosis mosaic virus	1	609 (CA6)	0
	RNA2: LC060925			0		0
	RNA1:MH645040	WSSMV	Wheat spindle streak mosaic virus	1	604	0
	RNA2: MH645042			0		0
	RNA1: D86634	WYMV	Wheat yellow mosaic virus	1	666	0
	RNA2: D86635			0		0
Celavirus	MH932227	CeLV	Celery latent virus	1	2391	0
Ipomovirus	GU563327	CBSV	Cassava brown streak virus	3	261, 1596, 2027	1	7658
	KU935732	CocMoV	Coccinia mottle virus	2	865, 3036	0
	AY578085	CVYV	Cucumber vein yellowing virus	2	2990, 5359	1	3348
	EU259611	SqVYV	Squash vein yellowing virus	3	2546, 3084, 7445	0
	Z73124	SPMMV	Sweet potato mild mottle virus	3	653, 4116, 4613	0
	HE600072	ToMMV	Tomato mild mottle virus	1	2699	0
	HM181930	UCBSV	Ugandan cassava brown streak virus	2	1617, 5949	1	5514
Macluravirus	MG978107	AlpMV	Alpinia oxyphylla mosaic virus	1	1353 (CA6)	1	1756
	KP405232	ArLV	Artichoke latent virus	1	1325	0
	KU053507.1	BLDVA	Broad-leafed dock virus A	1	1361	1	3337
	MF622947	CdMV	Cardamom mosaic virus	1	1320 (CA6)	0
	AB710145	ChYNMV	Chinise yam necrotic mosaic virus	1	1341	0
	MT110148	LCCV	Macluravirus amomulineae	1	1315 (TA6)	0
	KT724961	YCMV	Yam chlorotic mosaic virus	1	1343	0
	MF072318	YCNV	Yam chlorotic necrosis virus	1	1331	0
Poacevirus	JX156425	CaVA	Caladenia virus A	1	3205	3	939, 8067, 8655
	GQ388116	SSMV	Sugarcane streak mosaic virus	1	3087	0
	FJ263671	TriMV	Triticum mosaic virus	1	3594	0
Potyvirus	MF997470	AEMV	African eggplant mosaic virus	1	2855	0
	EU410442	AlWMV	Algerian watermelon mosaic virus	1	3150	0
	HM363516	ApVY	Apium virus Y	1	3187	0
	DQ925486	ArMV	Arracacha mottle virus	1	2911	0
	KJ830760	AsV1	Asparagus virus 1	1	2981	1	3890
	DQ851496	BaBrMV	Banana bract mosaic virus	2	601, 2947	0
	KU685505	BarVY	Barbacena virus Y	1	2998	0
	DQ821938	BaRMV	Basella rugose mosaic virus	1	2942	1	1130
	U19287	BCMNV	Bean common mosaic necrosis virus	1	2946	0
	AJ312437	BCMV	Bean common mosaic virus	1	3225	0
	D83749	BYMV	Bean yellow mosaic virus	1	2877	0
	AY206394	BtMV	Beet mosaic virus	1	2933	1	5826
	MN592680	BFBV	Begonia flower breaking virus	1	2867	0
	KF649336	BiMV	Bidens mosaic virus	1	2849	0
	AF538686	BiMoV	Bidens mottle virus	1	2892	0
	JQ807999	BluSVA	Blue squill virus A	1	3036	1	3956
	JX867236	BruMV	Brugmasia mosaic virus	2	2001, 2971	0
	AB551370	BsMoV	Brugmansia suaveolens mottle virus	0		0
	KX013584	CalMoV	Callistephus mottle virus	1	3107	0
	GQ421689	CaYSV	Canna yellow streak virus	1	2713	1	7006
	JX156434	CTLV	Carrot thin leaf virus	1	2881	0
	KP343681	CatMV	Catharanthus mosaic virus	3	2577, 2809, 7823	4	102, 1016, 7067, 9318
	HQ676607	CeMV	Celery mosaic virus	1	3229	0
	JN008909	CRSV	Chilli ringspot virus	1	2912	0
	AJ237843	ChiVMV	Chilli veinal mottle virus	1	2895	1	8775
	AB011819	ClYVV	Clover yellow vein virus	1	2931	0
	AF499738	CSV	Cocksfoot streak virus	1	2894	0
	JQ801448	CDV	Colombian datura virus	1	2925	0
	MK286375	CoSMV	Costus stripe mosaic virus	3	371, 532, 2886	2	2369, 3589
	AF348210	CABMV	Cowpea aphid-borne mosaic virus	1	2756	0
	KY657266	CVBV	Cucurbit vein banding virus	2	2968, 8762	0
	JQ723475	CEVA	Cyrtanthus elatus virus A	1	3343	0
	DQ299908	DapMV	Daphne mosaic virus	1	2892	0
	KU556609	DVY	Daphne virus Y	1	2833	0
	AJ298033.1	DsMV	Dasheen mosaic virus	1	3151	0
	MK241979	DeCMV	Dendrobium chlorotic mosaic virus	3	3220, 8236, 9039	1	5436
	MH206616	DMV	Dioscorea mosaic virus	1	2922	1	9349
	JX156422	DOVA	Donkey orchid virus A	1	3188	0
	LC379162	EAPDV	East Asian Passiflora distortion virus	1	3291	0
	AB246773	EAPV	East asian passiflora virus	1	3259	0
	KU941946	ENMV	Endive necrotic mosaic virus	1	3341	0
	KX355613	EuRSV	Euphorbia ringspot virus	1	2967	0
	FM206346	FreMV	Freesia mosaic virus	2	260, 2797	0
	AM039800	FVY	Fritillary virus Y	1	2928	0
	EF427894	GSMV	Gloriosa stripe mosaic virus	1	2789	0
	LC228573	GoMV	Gomphocarpus mosaic virus	1	3311	1	936
	AB818538	HaMV	Habenaria mosaic virus	1	2758	0
	HQ161081	HarMV	Hardenbergia mosaic virus	1	2943	1	7680
	JQ395040	HiMV	Hippeastrum mosaic virus	1	3139	0
	KY828925	HyaMV	Hyacinth mosaic virus	1	2847	0
	KU981084	IFBV	impatiens flower break potyvirus	1	2874	0
	KT692938	ISMV	Iris severe mosaic virus	1	3643	0
	AB027007	JYMV	Japanese yam mosaic virus	2	523, 2999	0
	KT222674	JVT	Jasmine virus T	1	2859	0
	Z26920	JGMV	Johnson grass mosaic virus	0		0
	JF838187	KjMV	Keunjorong mosaic virus	1	2906	0
	AB219545	KoMV	Konjac mosaic virus	1	2968	1	1272
	AJ307057	LYSV	Leek yellow stripe potyvirus	2	1050, 3035	0
	KP769852	LINV	Lettuce italian necrotic virus	1	3154	0
	X97705	LMV	Lettuce mosaic virus	1	3333	0
	AJ564636	LMoV	Lily mottle virus	1	2914	0
	MF543013	LVY	Lily virus Y	1	3141	0
	EU847625	LuMV	Lupine mosaic virus	1	3352 (TA6)	0
	AJ001691	MDMV	Maize dwarf mosaic virus	1	2679	0
	MH680824	MasVY	Mashua virus Y	1	2922	0
	MF953305	MeRV	Mediterranean ruda virus	1	2887	0
	EF579955	MWMV	Moroccan watermelon mosaic virus	1	3023	0
	AM182028	NDV	Narcissus degeneration virus	1	3236 (TA6)	0
	KC691259	NLSYV	Narcissus late season yellows virus	1	2899	0
	AM158908	NYSV	Narcissus yellow stripe virus	1	2940	0
	MN114634	NoMV	Noni mosaic virus	1	2914	0
	AJ510223	OYDV	Onion yellow dwarf virus	1	3879	0
	JQ807997	OrMV	Ornithogalum mosaic virus	1	2753	0
	GQ916624	PanVY	Panax virus Y	1	2875	0
	BD171712	PLDMV	Papaya leaf distortion mosaic virus	1	3416	1	3051
	X67673	PRSV	Papaya ringspot Virus	1	3552	1	2766
	MF509898	PMNV	Paris mosaic necrosis virus	1	2941	0
	MN549985	ParV1	Paris virus 1	1	3352	0
	MH286883	PVV	Passiflora mottle virus	1	3336, 6685	0
	HQ122652	PWV	Passion fruit woodiness virus	1	2947	1	3652
	D10930	PSbMV	Pea seed-borne mosaic virus	1	3193	1	3693
	AF023848	PeMV	Peanut mottle virus	2	368, 2920	0
	KT633868	PMaV	Pecan mosaic-associated virus	1	2510	0
	AY642590	PenMV	Pennisetum mosaic virus	1	2751	0
	M96425	PepMoV	Pepper mottle virus	1	2896	0
	AM181350	PepSMV	Pepper severe mosaic virus	1	2941	1	7205
	DQ645484	PVMV	Pepper veinal mottle virus	1	2923	0
	AB541985	PepYMV	Pepper yellow mosaic virus	1	2977	0
	AJ437280	PTV	Peru tomato mosaic virus	2	2946	0
	MH779625	PlaMMV	Platycodon mild mottle virus	1	2858	0
	MH376747	PlFBV	Pleione flower breaking virus	1	3314	0
	D13751	PPV	Plum pox virus	1	2908	0
	JQ609095	PkMV	Pokeweed mosaic virus	1	2818	0
	AJ296311	PVA	Potato virus A	2	2890, 7889	0
	AJ243766	PVV	Potato virus V	1	2927	1	1732
	X12456	PVY	Potato virus Y	1	2916	0
	JX294310	PYBV	Potato yellow blotch virus	1	2843	0
	MT513101	AcVA	Potyvirus achyranthis	1	2844	2	3554, 3760
	LC604019	AnMV	Potyvirus anemones	1	2901	0
	MN853672	AshMV	Potyvirus ashitabae	1	3056	0
	MT533610	ClYSV	Potyvirus cliviaflavilineae	1	3162	0
	MT790493	PalMV	Potyvirus fountaingrassi	1	2774	0
	KU981083	GdMV	Potyvirus gladioli	1	2785	0
	MT247721	MiCMV	Potyvirus mirabilis	1	2932	0
	LC573287	PleMV	Potyvirus pleioblasti	2	2730, 3415	2	3713, 7020
	MW972223	SCoVA	Potyvirus scorzaureum	1	3039	0
	MW546936	MMV	Potyvirus tagetis	1	3084	0
	MF420353	ThDM	Potyvirus thladiatessellati	1	3382	0
	KY562565	SaLV	Saffron latent virus	1	2956	0
	AJ316084	ScaMV	Scallion mosaic virus	1	2601	0
	AJ865076	SYSV	Shallot yellow stripe virus	1	3768	0
	AJ310197	SrMV	Sorghum mosaic virus	1	2713	0
	D00507	SMV	Soybean mosaic virus	1	2881	0
	KY623505.1	SuWMV	Sudan watermelon mosaic virus	1	3567	0
	AM110759	SCMV	Sugarcane mosaic virus	1	2689	0
	GU181199	SCMoV	Sunflower chlorotic mottle virus	1	3251	0
	JQ350738	SMMV	Sunflower mild mosaic virus	1	3081	0
	KX856009	SuRBV	Sunflower ring blotch virus	1	2849	0
	D86371	SPFMV	Sweet potato feathery mottle virus	2	1384, 3950	0
	KC443039	SPLV	Sweet potato latent virus	1	3312	0
	JN613807	SPV2	Sweet potato virus 2	3	1232, 3812, 7514	0
	GU207957	SPVC	Sweet potato virus C	2	1388, 3954	0
	JQ824374	SPVG	Sweet potato virus G	2	1226, 3806	0
	KM523548	TLMV	Tamarillo leaf malformation virus	1	2948	0
	DQ851493	TeMV	Telosma mosaic virus	1	2965	1	7484
	AJ851866	TFMV	Thunberg fritillary virus	2	3024, 3116	0
	M11458	TEV	Tobacco etch virus	1	2893	0	-
	KT834407	TMosqV	Tobacco mosqueado virus	2	3106, 8112	1	3387
	EF219408	TVBMV	Tobacco vein banding mosaic virus	1	2908	0
	X04083	TVMV	Tobacco vein mottling virus	1	2810	1	1590
	JQ314463	TNSV	Tomato necrotic stunt virus	1	3078	0
	AF169561	TuMV	Turnip mosaic virus	1	3078	0
	MK110656	UPV	Ugandan passiflora virus	1	2929	0
	KF906523	VDMV	Vanilla distortion mosaic virus	1	2839	0
	EU564817	VVY	Verbena virus Y	1	2944	0
	AY437609	WMV	Watermelon mosaic virus	1	3287	0
	KY623506	WMVBV	Wild melon vein banding virus	1	1111	1	3453
	LC159494	WoSV	Wild onion symptomless virus	2	2651, 7681	0
	AJ437279	WPMV	Wild potato mosaic virus	1	2906	0
	DQ851495	WTMV	Wild tomato mosaic	2	2868, 4940	0
	AY656816	WVMV	Wisteria vein mosaic	1	2941	0
	JX470965	YMMV	Yam mild mosaic virus	1	2935	0
	U42596	YMV	Yam mosaic virus	1	2863	0
	JN190431	YBMV	Yambean mosaic virus	1	2903	0
	AY626825	ZaMMV	Zantedeschia mild mosaic virus	2	1787, 3111	0
	JQ692088	ZeMV	Zea mosaic virus	1	2683	0
	KU355553	ZSSV	Zucchini shoestring virus	1	3608	0
	KC345607	ZTMV	Zucchini tigre mosaic virus	1	3570	1	1062
	AF127929	ZYMV	Zucchini yellow mosaic virus	2	2891, 6459	1	4008
Roymovirus	MH379332	PeSV	Passiflora edulis symptomless virus	2	3253, 5769	1	6135
	JF280796	RYMV	Rose yellow mosaic virus	2	3257 (CA6), 5834	0
Rymovirus	AY623626	AgMV	Agropyron mosaic virus	1	2679	0
	AY623627	HoMV	Hordeum mosaic virus	1	2679	0
	Y09854	RGMV	Reygrass mosaic virus	1	2702	0
Tritimovirus	Z48506	BrSMV	Brome streak mosaic virus	1	2989	0
	AY377938	ONMV	Oat necrotic mottle virus	1	2760	0
	KF260962	TOgMV	Tall oatgrass mosaic virus	1	2803	0
	EF608612	WEqMV	Wheat eqlid mosaic virus	2	2919, 6879	0
	AF057533	WSMV	Wheat streak mosaic virus	1	2760	0
	KF984546	YOgMV	Yellow oat-grass mosaic virus	1	2755 (CA6)	0
